# Supplementary material for: Salt stimulates carbon fixation in the halophyte Nitraria sibirica to enhance growth
Source: For Res (Fayettev). 2025 Feb 25;5:e004. doi: 10.48130/forres-0025-0004 (PMC11922184; doi:10.48130/forres-0025-0004)
Supplement: Supplementary file 1 — Supplementary data to this article can be found online. [file forres-0025-0004-Supplementary.zip]

Archive with 6 entries (6 files):
- 10.48130_forres-0025-0004-Suppl-FigureS2.pdf
- 10.48130_forres-0025-0004-Suppl-FigureS3.pdf
- 10.48130_forres-0025-0004-Suppl-FigureS4.pdf
- 10.48130_forres-0025-0004-Suppl-TableS1.xlsx
- 10.48130_forres-0025-0004-Suppl-TableS2.xlsx
- 10.48130_forres-0025-0004-Suppl-FigureS1.pdf
