# Supplementary material for: Salt stimulates carbon fixation in the halophyte Nitraria sibirica to enhance growth
Source: For Res (Fayettev). 2025 Feb 25;5:e004. doi: 10.48130/forres-0025-0004 (PMC11922184; doi:10.48130/forres-0025-0004)
Supplement: Supplementary file 1 — Supplementary data to this article can be found online. [file forres-0025-0004-Supplementary.zip › 10.48130_forres-0025-0004-Suppl-TableS1.xlsx]

## Sheet: Supplementary Table 1
Supplementary Table 1. Specific primers of DEGs involved in photosynthesis and ethylene signaling for quantitative real-time PCR analysis
Gene ID/Name	Forward primers	Reverse primers
Cluster-2551.5901	TGTCAGATCTTGATTCGCATCCCA	TGAATTTCTTGCAGACGCCCTC
Cluster-2551.6310	AGCATATTCAGGCGTCCTCA	TTGGATATTTCTCTCCGGCCAGT
Cluster-2551.13555	AAGAATCATGGTATGCACTTCCG	CACGTAGTAAATCAACAAAGCCCAA
Cluster-2551.3776	TCTGCGATCGAAACCTCATCCAC	AGAGAATACCAACTCGGAACCC
Cluster-2551.4323	GAGTACAAGCCTCTCCATTCCG	TACTTTGTTTCTCTTTCTTCCCGTCT
Cluster-2551.4440	CGTTGCCCATGACATTGCTT	TCGCCGGAAACACCATCGAC
Cluster-2551.6421	CTCAAAAGCCAAGACTAACTTCCC	CAGTACTACTCTGGCTCGGACT
Cluster-2551.6717	TTTGAGCCCTTAGGTTCGTCT	CTGCTTATAGAATTTCGCGTGAGT
Cluster-2551.14407	AAACAAAAGAGCCGCCAGT	CTCTTCTTCCCCGGATCTCG
Cluster-2551.17745	CTGACACCTTCGCAAATTCAAGC	ACAACCACCGTCGTTACCAG
Cluster-2551.19452	GTCGAATCCCAATCCGAACCC	ATATCAACCAGCAAATTCGGCAT
Cluster-2551.20402	CCACCATTCTGCCGCCTT	CTGCTTTTCTTAACTTCGTCCACT
NISI07G0821	TACAGTGTCATCACAATCGAGAGGC	AACTCCAGATGACACAAGGCAAG
NISI07G0821, the N.sibirica actin gene, was taken as the reference gene.
