# Supplementary material for: Salt stimulates carbon fixation in the halophyte Nitraria sibirica to enhance growth
Source: For Res (Fayettev). 2025 Feb 25;5:e004. doi: 10.48130/forres-0025-0004 (PMC11922184; doi:10.48130/forres-0025-0004)
Supplement: Supplementary file 1 — Supplementary data to this article can be found online. [file forres-0025-0004-Supplementary.zip › 10.48130_forres-0025-0004-Suppl-TableS2.xlsx]

## Sheet: Supplementary Table 2
Supplementary Table 2. Promoter sequences of DEGs involved in carbon fixation of salt-treated N. sibirica
Gene name	Promoter sequence (5'-3')
rpiA	TAAAAAGTAATTGGGTTCGTGCCCGATAAAACCAATTAAGGGACTTAAATAAACTTGAATGGTATTAATAAAAAATAAAAATAAATAAATAAATTTACCTATAGTGTCATTAGTGTTTCTCAATCAAATTCCTTACATACAAACTAACTAGAACTTTTTTTTTTCTGATGCAATAAACCTTATTTTACAATTTACACAGGTGCATGTATGCGCCTAGCATATACTAGCATTGACCAACATTTAATCATGGTGTTTCTCACCTCTTTGGATTTTGAAAAGCATTTGTTGGATTTTATTTTATTTTTTTGGCCTTAGTCTCTCCTTTGTCAAGGAATTTTGATGTTATTGGGCTGTTTTTTTTACAATTGGTTTTTCCTATTTTCACCTCCTAAATCAACC…
maeB	AATGATAAATGACCTACTTAACTCAGTGGTTAGAGTATTGCTTTCATACGGCGGGAGTCATTGGTTCAAATCCAATAGTAGGTAGAACTTATTAGATACCATAGTCAATGGTATCTAATAAGTTTTTCTACTCACCTTCTTTTATTGATTTTGTATCTTTTCTATCCTATTCGATTTTATTTTCGAATTGAAACTGAAACTTTTTTCCTTCCATCCGAATCCGATTCCACTTGATTGTATTTGATTGTATTCAATCGACGAAATCAAAATAGGGCGTATAACCAGAAATTCTTTGGATTATTCTATTCGGGCGAACACCCTCGTTACGAATTCGTGGTAATAACTTCTACCCGTGTTCTAGCTCGTCTGAGAGCTAAATTTGCTTCAATTGTTTGTCTT…
rbcL	TTGACTGTATGGTACACAATTCAACTCCTAAATTATAACATATATTTCGAGTTTAGTAGAATAACTCAATCTTAAAAAATGTGAAACAATCTATTCGTTTTTATTTGATTATGACTACAACATTCATTTAGTATTGTAGGTAACAAGTAAGTAGTGAAATATTAAGATAATGATACAGAACATATTTTAAGAGAAAACTATTACACAATACAGTTAATTATATAAATAATAAATAAGTAAAATTAAAATAATTAGTTTCATTCACATTATATCAAATCATAATTGATTACTAAAGTTGTTTGTATAAATTAAACAGGAGAAAGAGATATAATTATAAAATAAAATAAAACAAATTAAAAAAATTCTATTGGTTATACATCTGAGTGGCCAGACAAAAAG…
